# Supplementary material for: Intensified Use of Reproductive Technologies and Reduced Dimensions of Breeding Schemes Put Genetic Diversity at Risk in Dairy Cattle Breeds
Source: Animals (Basel). 2020 Oct 17;10(10):1903. doi: 10.3390/ani10101903 (PMC7650664; doi:10.3390/ani10101903)
Supplement: Supplementary file 1 [file animals-10-01903-s001.zip › Suppl_mat_Table_S1.csv]

Chromosome	SNP number on the chromosome	Effect of homozygosity at allele 0	Effect of heterozygosity	Effect of homozygosity at allele 1
1	13	2.65000902261731	0	-2.65000902261731
1	46	4.04321501613447	0	-4.04321501613447
1	279	5.16256017458212	0	-5.16256017458212
1	381	4.95766225521855	0	-4.95766225521855
1	399	0.0418184298480472	0	-0.0418184298480472
1	433	1.04085002231946	0	-1.04085002231946
1	440	4.54842993036214	0	-4.54842993036214
1	591	2.49129481738992	0	-2.49129481738992
1	611	0.811873097958928	0	-0.811873097958928
1	726	0.9182183924319	0	-0.9182183924319
1	743	6.2473360237838	0	-6.2473360237838
1	770	0.459709759477787	0	-0.459709759477787
1	944	0.0200970738521899	0	-0.0200970738521899
1	1264	3.86063998210712	0	-3.86063998210712
1	1323	6.09864767954884	0	-6.09864767954884
1	1394	0.0422957321416645	0	-0.0422957321416645
1	1408	0.228635452610289	0	-0.228635452610289
1	1517	0.0499054738620643	0	-0.0499054738620643
1	1545	0.0881619630581057	0	-0.0881619630581057
1	1565	1.28046952754945	0	-1.28046952754945
1	1634	0.718151704678496	0	-0.718151704678496
1	1805	1.85132620529803	0	-1.85132620529803
1	1856	17.428609811555	0	-17.428609811555
1	1997	0.282781534070361	0	-0.282781534070361
1	2002	0.0808089461934074	0	-0.0808089461934074
1	2028	6.05886114934598	0	-6.05886114934598
1	2034	3.02889878730205	0	-3.02889878730205
1	2083	2.34276279349919	0	-2.34276279349919
1	2099	0.42214600848486	0	-0.42214600848486
1	2131	1.97810897613828	0	-1.97810897613828
1	2145	0.00341147639856452	0	-0.00341147639856452
1	2343	2.6242107816887	0	-2.6242107816887
1	2348	0.157514416891878	0	-0.157514416891878
1	2600	2.95081964413072	0	-2.95081964413072
1	2629	1.10848650942877	0	-1.10848650942877
1	2633	0.02575662432519	0	-0.02575662432519
1	2673	4.71005052924318	0	-4.71005052924318
2	72	0.112548079640944	0	-0.112548079640944
2	254	3.01219887852302	0	-3.01219887852302
2	496	0.0432386510826053	0	-0.0432386510826053
2	529	0.339047188957978	0	-0.339047188957978
2	629	0.294409596941935	0	-0.294409596941935
2	657	4.26081724317158	0	-4.26081724317158
2	673	1.34017301322324	0	-1.34017301322324
2	732	0.86520950016583	0	-0.86520950016583
2	745	0.103120484448188	0	-0.103120484448188
2	790	0.00386900994385823	0	-0.00386900994385823
2	890	1.05796007916797	0	-1.05796007916797
2	926	8.04779536384494	0	-8.04779536384494
2	1091	0.0127882733632495	0	-0.0127882733632495
2	1250	0.000253233285360206	0	-0.000253233285360206
2	1309	14.3239440254155	0	-14.3239440254155
2	1469	1.27012316852972	0	-1.27012316852972
2	1481	0.814216538263928	0	-0.814216538263928
2	1483	0.318317111037001	0	-0.318317111037001
2	1532	3.40786120417134	0	-3.40786120417134
2	1561	0.279661843364689	0	-0.279661843364689
2	1571	6.12149094875317	0	-6.12149094875317
2	1659	0.208311217867508	0	-0.208311217867508
2	1716	3.25591835179511	0	-3.25591835179511
2	1718	1.49145201918693	0	-1.49145201918693
2	2002	1.46403222054004	0	-1.46403222054004
2	2129	0.00390754731534007	0	-0.00390754731534007
2	2138	0.7630421798414	0	-0.7630421798414
3	70	0.00316231083825047	0	-0.00316231083825047
3	124	0.401302787045247	0	-0.401302787045247
3	218	2.7680357869227	0	-2.7680357869227
3	255	2.75369737576732	0	-2.75369737576732
3	373	0.245428282711005	0	-0.245428282711005
3	380	0.591404689731204	0	-0.591404689731204
3	477	0.0516356899931795	0	-0.0516356899931795
3	564	3.1159181902466	0	-3.1159181902466
3	602	0.0189630716233304	0	-0.0189630716233304
3	627	1.66870275457167	0	-1.66870275457167
3	658	1.5353369423066	0	-1.5353369423066
3	713	2.97991699755012	0	-2.97991699755012
3	1089	0.400195899865274	0	-0.400195899865274
3	1133	0.449583702328462	0	-0.449583702328462
3	1141	1.90409099141674	0	-1.90409099141674
3	1459	14.0800168561054	0	-14.0800168561054
3	1474	0.00586962719115667	0	-0.00586962719115667
3	1699	0.450097069595996	0	-0.450097069595996
3	1721	0.427682545877889	0	-0.427682545877889
3	1728	11.1298900298365	0	-11.1298900298365
3	1789	0.77952623747326	0	-0.77952623747326
3	2018	0.0747149354397176	0	-0.0747149354397176
4	67	2.46064092805983	0	-2.46064092805983
4	72	0.235449886992034	0	-0.235449886992034
4	159	0.33267114799173	0	-0.33267114799173
4	176	1.05345761361398	0	-1.05345761361398
4	196	4.33515686763372	0	-4.33515686763372
4	199	0.0563831393653673	0	-0.0563831393653673
4	306	1.46299120677573	0	-1.46299120677573
4	578	7.2904766737671	0	-7.2904766737671
4	776	0.0454919948686085	0	-0.0454919948686085
4	794	0.378067178388327	0	-0.378067178388327
4	937	0.218779145034492	0	-0.218779145034492
4	1034	0.37302530271992	0	-0.37302530271992
4	1114	2.95150086578935	0	-2.95150086578935
4	1153	1.79095867706455	0	-1.79095867706455
4	1163	5.71559965337402	0	-5.71559965337402
4	1179	8.15497297429141	0	-8.15497297429141
4	1345	4.97314566613102	0	-4.97314566613102
4	1580	1.40872258435826	0	-1.40872258435826
4	1597	0.158197734668382	0	-0.158197734668382
4	1626	2.69433677925975	0	-2.69433677925975
4	1942	4.59101421949357	0	-4.59101421949357
4	1956	3.50032155667046	0	-3.50032155667046
5	103	4.81026795004191	0	-4.81026795004191
5	208	0.484244377055198	0	-0.484244377055198
5	213	1.17442353656431	0	-1.17442353656431
5	346	6.13235209441725	0	-6.13235209441725
5	360	0.781247251899001	0	-0.781247251899001
5	408	4.6610422679705	0	-4.6610422679705
5	428	0.425782685697564	0	-0.425782685697564
5	539	0.407679481803175	0	-0.407679481803175
5	563	13.1701116034831	0	-13.1701116034831
5	634	0.416844168565608	0	-0.416844168565608
5	810	5.75569798355976	0	-5.75569798355976
5	833	0.259319349082704	0	-0.259319349082704
5	840	0.0325293669941772	0	-0.0325293669941772
5	876	3.44731400388234	0	-3.44731400388234
5	927	1.57311495807102	0	-1.57311495807102
5	936	1.23673278432409	0	-1.23673278432409
5	955	31.2756183700343	0	-31.2756183700343
5	997	1.38221925214264	0	-1.38221925214264
5	1180	0.497147818994634	0	-0.497147818994634
5	1409	6.58349669023016	0	-6.58349669023016
5	1432	0.00296450656010982	0	-0.00296450656010982
5	1557	0.611011252802201	0	-0.611011252802201
5	1687	2.89832963740228	0	-2.89832963740228
6	7	0.0183712099278186	0	-0.0183712099278186
6	72	0.955557419218076	0	-0.955557419218076
6	146	0.0320804761638862	0	-0.0320804761638862
6	170	5.32294524026195	0	-5.32294524026195
6	241	0.0732567212990728	0	-0.0732567212990728
6	281	0.296621932386459	0	-0.296621932386459
6	335	0.0292093633661658	0	-0.0292093633661658
6	385	3.8211857620203	0	-3.8211857620203
6	528	0.0142090077727275	0	-0.0142090077727275
6	543	1.87536045313126	0	-1.87536045313126
6	612	14.9293336188041	0	-14.9293336188041
6	622	0.000184800528313824	0	-0.000184800528313824
6	782	0.932351084036338	0	-0.932351084036338
6	900	0.124953674802091	0	-0.124953674802091
6	943	4.9946913316459	0	-4.9946913316459
6	1075	0.425550819893919	0	-0.425550819893919
6	1120	0.785369962641444	0	-0.785369962641444
6	1306	8.03604024067557	0	-8.03604024067557
6	1525	4.80506134527242	0	-4.80506134527242
6	1687	6.02902561696551	0	-6.02902561696551
6	1743	0.255118538071965	0	-0.255118538071965
6	1987	1.25211383584995	0	-1.25211383584995
7	112	0.925545853364116	0	-0.925545853364116
7	249	0.113231401677636	0	-0.113231401677636
7	520	10.159558450378	0	-10.159558450378
7	592	1.91701379974145	0	-1.91701379974145
7	694	0.0291392134480839	0	-0.0291392134480839
7	704	0.155451785142413	0	-0.155451785142413
7	752	0.230216501971448	0	-0.230216501971448
7	775	1.17815924750931	0	-1.17815924750931
7	823	0.0068408412256474	0	-0.0068408412256474
7	1000	1.07257012966517	0	-1.07257012966517
7	1017	0.864197174916518	0	-0.864197174916518
7	1063	0.0259774254292891	0	-0.0259774254292891
7	1089	0.0484242237950545	0	-0.0484242237950545
7	1145	0.0419292322042091	0	-0.0419292322042091
7	1258	0.0918515301519485	0	-0.0918515301519485
7	1261	2.17797979549803	0	-2.17797979549803
7	1385	0.753502820544887	0	-0.753502820544887
7	1387	9.11799955668958	0	-9.11799955668958
7	1532	1.48435738714947	0	-1.48435738714947
7	1533	6.3783760276671	0	-6.3783760276671
7	1658	0.0605754695577753	0	-0.0605754695577753
7	1697	0.111470300007206	0	-0.111470300007206
7	1716	2.37823580406007	0	-2.37823580406007
8	32	0.0207727438509778	0	-0.0207727438509778
8	113	1.19157499453618	0	-1.19157499453618
8	122	2.14706717184446	0	-2.14706717184446
8	156	1.34095208526841	0	-1.34095208526841
8	294	0.0463761315834323	0	-0.0463761315834323
8	349	0.396318343614877	0	-0.396318343614877
8	605	20.7021026142894	0	-20.7021026142894
8	650	0.021838365700851	0	-0.021838365700851
8	775	0.0351682044447958	0	-0.0351682044447958
8	881	0.414617823366633	0	-0.414617823366633
8	887	0.800627737359919	0	-0.800627737359919
8	890	12.6424793135293	0	-12.6424793135293
8	1032	3.74711541620842	0	-3.74711541620842
8	1055	0.0368931009536479	0	-0.0368931009536479
8	1061	0.000980756697841534	0	-0.000980756697841534
8	1080	0.0000243985194126174	0	-0.0000243985194126174
8	1416	0.6100870789162	0	-0.6100870789162
8	1462	0.379917015934536	0	-0.379917015934536
8	1488	1.53729408125147	0	-1.53729408125147
8	1560	3.27007367166137	0	-3.27007367166137
8	1645	0.00223543713862751	0	-0.00223543713862751
8	1716	2.88699467524608	0	-2.88699467524608
8	1809	4.20232678043201	0	-4.20232678043201
8	1873	1.02285205450531	0	-1.02285205450531
9	83	0.000934901754726674	0	-0.000934901754726674
9	154	3.27843238825659	0	-3.27843238825659
9	175	11.4470461435565	0	-11.4470461435565
9	187	1.2890270738519	0	-1.2890270738519
9	242	0.498330620691537	0	-0.498330620691537
9	274	0.0513442628099305	0	-0.0513442628099305
9	336	0.283448507095982	0	-0.283448507095982
9	939	0.810077802342505	0	-0.810077802342505
9	941	3.33926972273436	0	-3.33926972273436
9	1006	2.07287292146562	0	-2.07287292146562
9	1038	2.51692474752031	0	-2.51692474752031
9	1131	4.55166196581934	0	-4.55166196581934
9	1205	3.8637426682132	0	-3.8637426682132
9	1385	0.360679195882796	0	-0.360679195882796
9	1448	4.84572716290276	0	-4.84572716290276
9	1449	0.271852358002135	0	-0.271852358002135
9	1477	0.648274680887237	0	-0.648274680887237
9	1500	0.0267726491154285	0	-0.0267726491154285
9	1581	13.2997163026906	0	-13.2997163026906
10	6	1.31123093378595	0	-1.31123093378595
10	94	4.91275564919893	0	-4.91275564919893
10	250	3.49958171541755	0	-3.49958171541755
10	253	0.0000236558645152314	0	-0.0000236558645152314
10	312	0.44218638981211	0	-0.44218638981211
10	470	0.22885880663574	0	-0.22885880663574
10	487	0.075565454961235	0	-0.075565454961235
10	540	0.103977620148944	0	-0.103977620148944
10	640	0.0158715667154235	0	-0.0158715667154235
10	820	0.788401727335902	0	-0.788401727335902
10	855	0.00907077879146933	0	-0.00907077879146933
10	902	1.56447038818966	0	-1.56447038818966
10	961	0.45278731453108	0	-0.45278731453108
10	1078	5.97030216706863	0	-5.97030216706863
10	1267	3.38627814031319	0	-3.38627814031319
10	1288	0.229119778918629	0	-0.229119778918629
10	1382	1.09055403103352	0	-1.09055403103352
10	1421	2.10440054821501	0	-2.10440054821501
10	1428	2.69568318976628	0	-2.69568318976628
10	1553	0.403944384844653	0	-0.403944384844653
10	1610	1.36155464600794	0	-1.36155464600794
10	1710	5.32915078698872	0	-5.32915078698872
10	1714	2.31302575585875	0	-2.31302575585875
11	41	3.36618818752868	0	-3.36618818752868
11	175	1.29823350280969	0	-1.29823350280969
11	203	0.242983006796773	0	-0.242983006796773
11	466	2.96852388750107	0	-2.96852388750107
11	551	1.3312180766908	0	-1.3312180766908
11	603	0.0163911341226562	0	-0.0163911341226562
11	609	0.659808976485047	0	-0.659808976485047
11	740	0.177662996210996	0	-0.177662996210996
11	796	0.0000302272522060445	0	-0.0000302272522060445
11	834	0.195058221033838	0	-0.195058221033838
11	934	1.39193506657434	0	-1.39193506657434
11	1024	0.00303069409823028	0	-0.00303069409823028
11	1179	4.55475514257826	0	-4.55475514257826
11	1401	0.938603358335636	0	-0.938603358335636
11	1435	3.22212617691665	0	-3.22212617691665
11	1462	1.97489070598612	0	-1.97489070598612
11	1518	0.507723357931737	0	-0.507723357931737
11	1544	0.0295024644572521	0	-0.0295024644572521
11	1692	0.104598017505904	0	-0.104598017505904
11	1709	2.46276880645702	0	-2.46276880645702
11	1734	0.000281569629453598	0	-0.000281569629453598
11	1802	0.0468089933182939	0	-0.0468089933182939
12	113	0.00298114454910012	0	-0.00298114454910012
12	129	0.493380472055754	0	-0.493380472055754
12	376	1.65077776953625	0	-1.65077776953625
12	399	5.52112892814638	0	-5.52112892814638
12	510	1.03088443576638	0	-1.03088443576638
12	632	2.73600218478296	0	-2.73600218478296
12	666	0.271461139984032	0	-0.271461139984032
12	725	8.08499266201889	0	-8.08499266201889
12	743	0.204754813393301	0	-0.204754813393301
12	756	0.544526086947914	0	-0.544526086947914
12	776	0.0411330819744266	0	-0.0411330819744266
12	907	3.49458836074395	0	-3.49458836074395
12	954	0.590351262011454	0	-0.590351262011454
12	966	0.623149519530033	0	-0.623149519530033
12	1020	0.0985917533490924	0	-0.0985917533490924
12	1323	0.0349352001738338	0	-0.0349352001738338
12	1371	1.88613876862803	0	-1.88613876862803
13	62	0.272666983075603	0	-0.272666983075603
13	280	0.00463945113462966	0	-0.00463945113462966
13	334	4.09141708812438	0	-4.09141708812438
13	339	0.322121488793178	0	-0.322121488793178
13	389	0.319759688684078	0	-0.319759688684078
13	419	2.49107655787161	0	-2.49107655787161
13	430	0.655839523327001	0	-0.655839523327001
13	544	0.900942974846742	0	-0.900942974846742
13	587	0.569278560288013	0	-0.569278560288013
13	734	1.77790539511879	0	-1.77790539511879
13	787	0.105889467682368	0	-0.105889467682368
13	1068	0.181052840656451	0	-0.181052840656451
13	1244	0.0119589179917611	0	-0.0119589179917611
13	1252	1.0154910048134	0	-1.0154910048134
14	26	0.154081599559553	0	-0.154081599559553
14	110	1.15142130037306	0	-1.15142130037306
14	159	0.217920179100303	0	-0.217920179100303
14	168	0.213977952918569	0	-0.213977952918569
14	188	0.34579499918446	0	-0.34579499918446
14	219	1.84135951136885	0	-1.84135951136885
14	231	4.71737264072939	0	-4.71737264072939
14	271	0.00016213419674367	0	-0.00016213419674367
14	326	3.46618973371208	0	-3.46618973371208
14	555	0.197808360656539	0	-0.197808360656539
14	603	5.1071423189273	0	-5.1071423189273
14	668	0.00320151543142691	0	-0.00320151543142691
14	681	0.437377530724633	0	-0.437377530724633
14	811	0.00146741178038403	0	-0.00146741178038403
14	838	1.39830855057411	0	-1.39830855057411
14	841	5.7889525587425	0	-5.7889525587425
14	1028	1.19577307428644	0	-1.19577307428644
14	1040	3.14607401030792	0	-3.14607401030792
14	1090	3.13788844453219	0	-3.13788844453219
14	1294	9.33818598216415	0	-9.33818598216415
14	1356	0.894421047731119	0	-0.894421047731119
15	41	0.598137649066498	0	-0.598137649066498
15	268	3.01619196995498	0	-3.01619196995498
15	521	4.14194444215983	0	-4.14194444215983
15	606	0.476951638061875	0	-0.476951638061875
15	653	0.00572499578136585	0	-0.00572499578136585
15	763	0.16702019739681	0	-0.16702019739681
15	962	8.79707012148461	0	-8.79707012148461
15	1217	0.00229810466684213	0	-0.00229810466684213
15	1258	4.54979984024964	0	-4.54979984024964
15	1294	0.789578385901744	0	-0.789578385901744
15	1310	1.02439251881043	0	-1.02439251881043
15	1345	0.0436929082594098	0	-0.0436929082594098
16	5	0.0836735189306747	0	-0.0836735189306747
16	61	1.32255356096415	0	-1.32255356096415
16	81	0.0128703070320303	0	-0.0128703070320303
16	125	0.237324600938968	0	-0.237324600938968
16	235	0.000217729607972298	0	-0.000217729607972298
16	257	0.0277387895802905	0	-0.0277387895802905
16	475	2.82891989534052	0	-2.82891989534052
16	663	0.00971917005113528	0	-0.00971917005113528
16	690	1.6090556332915	0	-1.6090556332915
16	793	0.699155408425609	0	-0.699155408425609
16	839	0.00764631480558219	0	-0.00764631480558219
16	873	0.0287396592970931	0	-0.0287396592970931
16	975	0.0159065651273975	0	-0.0159065651273975
16	1077	0.412222084481946	0	-0.412222084481946
16	1145	0.236735910381229	0	-0.236735910381229
16	1161	2.44962146855568	0	-2.44962146855568
17	8	0.231054015026556	0	-0.231054015026556
17	45	0.00741606200846408	0	-0.00741606200846408
17	118	3.23019251697124	0	-3.23019251697124
17	297	0.0609599604894334	0	-0.0609599604894334
17	339	0.0202190955092424	0	-0.0202190955092424
17	487	9.57951708122193	0	-9.57951708122193
17	592	0.00612057645372645	0	-0.00612057645372645
17	603	0.177600720085055	0	-0.177600720085055
17	627	0.399779724330074	0	-0.399779724330074
17	778	0.643102198550672	0	-0.643102198550672
17	961	0.00291530808336672	0	-0.00291530808336672
17	971	0.0777818694581076	0	-0.0777818694581076
17	1086	0.320993696516304	0	-0.320993696516304
18	29	0.24755088343876	0	-0.24755088343876
18	292	0.690493071020109	0	-0.690493071020109
18	331	0.587838607703245	0	-0.587838607703245
18	374	0.369527591920317	0	-0.369527591920317
18	378	1.10771404953978	0	-1.10771404953978
18	453	0.368230125485861	0	-0.368230125485861
18	594	0.03722484206735	0	-0.03722484206735
18	603	0.00248295264344436	0	-0.00248295264344436
18	690	0.471161803610511	0	-0.471161803610511
18	780	13.1665693061094	0	-13.1665693061094
18	810	0.00909188606790862	0	-0.00909188606790862
18	845	0.767940932660066	0	-0.767940932660066
18	1002	0.00689854030611686	0	-0.00689854030611686
19	231	6.95980087916802	0	-6.95980087916802
19	338	0.711357544285564	0	-0.711357544285564
19	376	0.00292705233309753	0	-0.00292705233309753
19	383	4.25780028789597	0	-4.25780028789597
19	481	0.0145408292813196	0	-0.0145408292813196
19	654	22.8375911832387	0	-22.8375911832387
19	759	0.0127027350462078	0	-0.0127027350462078
19	809	0.00302890023704722	0	-0.00302890023704722
19	823	0.0755424933941261	0	-0.0755424933941261
19	980	1.22490940598896	0	-1.22490940598896
19	1072	3.64839253125785	0	-3.64839253125785
19	1076	1.7149387462508	0	-1.7149387462508
20	40	0.586121698991782	0	-0.586121698991782
20	73	2.31333409336828	0	-2.31333409336828
20	103	1.72553677662717	0	-1.72553677662717
20	146	0.642046125189751	0	-0.642046125189751
20	301	1.67930445781057	0	-1.67930445781057
20	307	9.02789651008662	0	-9.02789651008662
20	382	1.54034684015055	0	-1.54034684015055
20	719	0.790660787069067	0	-0.790660787069067
20	908	0.219992228876332	0	-0.219992228876332
20	959	0.0013780063314942	0	-0.0013780063314942
20	986	1.98539077960982	0	-1.98539077960982
20	1028	0.239585475217005	0	-0.239585475217005
20	1065	4.03394378491708	0	-4.03394378491708
21	145	0.237212046694967	0	-0.237212046694967
21	226	0.86181965534167	0	-0.86181965534167
21	248	0.777648195081131	0	-0.777648195081131
21	251	4.80029607651833	0	-4.80029607651833
21	280	0.445705937734944	0	-0.445705937734944
21	331	0.00972802116611879	0	-0.00972802116611879
21	404	0.994202508193548	0	-0.994202508193548
21	418	0.0606629836183235	0	-0.0606629836183235
21	616	0.0296185802539273	0	-0.0296185802539273
21	632	3.49198969903896	0	-3.49198969903896
21	663	4.99710972168143	0	-4.99710972168143
21	695	0.00359587695640669	0	-0.00359587695640669
21	765	0.888643237700599	0	-0.888643237700599
21	774	1.32945080188294	0	-1.32945080188294
21	788	0.0743983302736663	0	-0.0743983302736663
21	887	1.66576672223036	0	-1.66576672223036
21	898	0.0342716249607919	0	-0.0342716249607919
22	26	0.71232720525948	0	-0.71232720525948
22	129	0.00145498871844077	0	-0.00145498871844077
22	216	2.71429601814115	0	-2.71429601814115
22	539	0.00168766441636739	0	-0.00168766441636739
22	597	0.346107977387235	0	-0.346107977387235
22	733	5.82082143862715	0	-5.82082143862715
22	799	0.266116746503377	0	-0.266116746503377
22	975	0.115823540884182	0	-0.115823540884182
23	184	0.589268811334705	0	-0.589268811334705
23	187	0.881467725435667	0	-0.881467725435667
23	311	0.10553968806056	0	-0.10553968806056
23	326	0.046795797866759	0	-0.046795797866759
23	345	1.97099171410478	0	-1.97099171410478
23	386	0.363307110647019	0	-0.363307110647019
23	431	0.281029252665731	0	-0.281029252665731
23	466	0.0683282165695164	0	-0.0683282165695164
23	509	0.728582417782906	0	-0.728582417782906
23	510	1.92143860118914	0	-1.92143860118914
23	542	0.543251880796052	0	-0.543251880796052
23	669	0.0196093050899671	0	-0.0196093050899671
23	710	0.0218208027805475	0	-0.0218208027805475
23	714	0.0000398667908215711	0	-0.0000398667908215711
24	173	13.3290548453825	0	-13.3290548453825
24	269	0.391912178065114	0	-0.391912178065114
24	362	1.64636211704708	0	-1.64636211704708
24	374	0.425669235873767	0	-0.425669235873767
24	427	3.80228512963397	0	-3.80228512963397
24	513	0.427296855593771	0	-0.427296855593771
24	515	7.37106134596548	0	-7.37106134596548
24	714	4.85321689373218	0	-4.85321689373218
24	857	0.0196688612128603	0	-0.0196688612128603
24	980	0.00233659136550531	0	-0.00233659136550531
25	114	0.251746759936434	0	-0.251746759936434
25	216	0.795409085891022	0	-0.795409085891022
25	243	0.168567621948314	0	-0.168567621948314
25	293	0.497869263803566	0	-0.497869263803566
25	298	0.160217611106504	0	-0.160217611106504
25	347	0.0226758301929089	0	-0.0226758301929089
25	484	1.01001608152995	0	-1.01001608152995
25	732	0.121643523766693	0	-0.121643523766693
25	797	0.219994591180191	0	-0.219994591180191
26	56	0.0951671642505996	0	-0.0951671642505996
26	238	3.048044044432	0	-3.048044044432
26	506	1.58834167040544	0	-1.58834167040544
26	563	0.0300996673760749	0	-0.0300996673760749
26	789	0.315741010100177	0	-0.315741010100177
26	820	1.10905400105909	0	-1.10905400105909
27	204	0.0148133261255233	0	-0.0148133261255233
27	349	0.0809532499942724	0	-0.0809532499942724
27	358	1.17953125972273	0	-1.17953125972273
27	404	0.270059564608199	0	-0.270059564608199
27	482	2.69262225386995	0	-2.69262225386995
27	522	8.87151098453958	0	-8.87151098453958
27	633	2.17450378000628	0	-2.17450378000628
27	650	1.14758580284192	0	-1.14758580284192
27	716	7.70154374024647	0	-7.70154374024647
27	722	1.55334442533382	0	-1.55334442533382
27	735	0.979613360466115	0	-0.979613360466115
27	749	6.91962588237768	0	-6.91962588237768
28	191	0.28638054372896	0	-0.28638054372896
28	206	0.392799815599769	0	-0.392799815599769
28	235	0.319821231298604	0	-0.319821231298604
28	240	0.000026723467645674	0	-0.000026723467645674
28	258	0.367790246196497	0	-0.367790246196497
28	266	0.0129119134240494	0	-0.0129119134240494
28	312	0.000165198258569376	0	-0.000165198258569376
28	327	6.04069657936331	0	-6.04069657936331
28	365	2.01758754409084	0	-2.01758754409084
28	373	0.0197708450673093	0	-0.0197708450673093
28	485	0.890221610376744	0	-0.890221610376744
28	492	0.000256507646847296	0	-0.000256507646847296
28	504	2.17810563374081	0	-2.17810563374081
28	615	1.04376961096772	0	-1.04376961096772
28	633	0.0322077167315722	0	-0.0322077167315722
29	26	0.0236940315119136	0	-0.0236940315119136
29	139	1.75089430069001	0	-1.75089430069001
29	307	1.36836496958951	0	-1.36836496958951
29	313	1.70072962667128	0	-1.70072962667128
29	317	0.0546339228086695	0	-0.0546339228086695
29	401	2.13181157483351	0	-2.13181157483351
29	445	2.01562690339242	0	-2.01562690339242
29	464	11.2232983711204	0	-11.2232983711204
29	554	0.150817244900762	0	-0.150817244900762
29	560	1.62051760242648	0	-1.62051760242648
29	679	0.0520005860367456	0	-0.0520005860367456
29	683	0.288516909993435	0	-0.288516909993435
29	751	0.235282977262047	0	-0.235282977262047
29	782	7.5681538902783	0	-7.5681538902783
